# Supplementary material for: Replication of the Venezuelan Equine Encephalitis Vaccine from a Synthetic PCR Fragment
Source: Pharmaceutics. 2024 Sep 17;16(9):1217. doi: 10.3390/pharmaceutics16091217 (PMC11434715; doi:10.3390/pharmaceutics16091217)
Supplement: Supplementary file 1 [file pharmaceutics-16-01217-s001.zip]

Archive with 1 entries (1 files):
- pharmaceutics-3164061-supplementary.pdf
